# Supplementary material for: A tree frog (Boana pugnax) dataset of skin transcriptome for the identification of biomolecules with potential antimicrobial activities
Source: Data Brief. 2020 Jul 25;32:106084. doi: 10.1016/j.dib.2020.106084 (PMC7451703; doi:10.1016/j.dib.2020.106084)
Supplement: Supplementary file 1 [file mmc1.xml]

<?xml version="1.0" encoding="utf-8" standalone="no"?>
<data>
  <datasets>
    <author>jean.delgado@udea.edu.co</author>
    <type>1</type>
    <dataset>
      <name>Sequence Read Archive of Boana pugnax skin</name>
      <caption />
      <description>Raw files of Boana pugnax skin split in Dorsal and ventral region reads.</description>
      <filetype>
        <name />
      </filetype>
      <filesize />
      <source>0</source>
      <sourcename>Original Data</sourcename>
      <access>
        <type>1</type>
        <name>Data available in data repository</name>
        <reponame>Sequence Read Archive </reponame>
        <PersistentId />
        <deeplinkurl>https://www.ncbi.nlm.nih.gov/sra/?term=boana+pugnax</deeplinkurl>
      </access>
    </dataset>
    <dataset>
      <name>A tree frog (Boana pugnax) skin transcriptome for the identification of biomolecules with potential antimicrobial activities TSA</name>
      <caption />
      <description>A tree frog (Boana pugnax) skin transcriptome for the identification of biomolecules with potential antimicrobial activities TSA</description>
      <filetype>
        <name />
      </filetype>
      <filesize />
      <source>0</source>
      <sourcename>Original Data</sourcename>
      <access>
        <type>1</type>
        <name>Data available in data repository</name>
        <reponame>Transcriptome Shotgun Assembly</reponame>
        <PersistentId />
        <deeplinkurl>https://www.ncbi.nlm.nih.gov/Traces/wgs/GHME01?val=GINY01_accs</deeplinkurl>
      </access>
    </dataset>
  </datasets>
</data>
